# Supplementary material for: Generation and Purification of RANKL-Derived Small-Fragment Variants for Osteoclast Inhibition
Source: Pharmaceutics. 2025 Oct 25;17(11):1385. doi: 10.3390/pharmaceutics17111385 (PMC12655559; doi:10.3390/pharmaceutics17111385)
Supplement: Supplementary file 1 [file pharmaceutics-17-01385-s001.zip]

Archive with 1 entries (1 files):
- pharmaceutics-3816085-supplementary.pdf
